# Supplementary material for: SAveRUNNER: A network-based algorithm for drug repurposing and its application to COVID-19
Source: PLoS Comput Biol. 2021 Feb 5;17(2):e1008686. doi: 10.1371/journal.pcbi.1008686 (PMC7891752; doi:10.1371/journal.pcbi.1008686)
Supplement: S1 Table — The first sheet reports the diseases analyzed in our study with the corresponding number of disease-causing genes obtained from Phenopedia database. The second sheet reports the FDA-approved drugs obtained from DrugBank and processed in our analysis with the corresponding number of target proteins. (XLSX) [file pcbi.1008686.s001.xlsx]

## Sheet: disease_gene_Phenopedia
Disease	# disease genes
Ebola	17
Severe Acute Respiratory Syndrome (SARS)	41
Influenza	58
Respiratory Distress Syndrome (RDS)	63
Heart Arrest	147
Malaria	268
Cardiomyopathies	335
Arrhythmia	383
Rheumatoid Arthritis	1028
Multiple Sclerosis	1181
Atherosclerosis	1304
HIV Infections	1866
Hypertension	2121
Diabetes Mellitus	4205

## Sheet: drug_target_DrugBank
drug	# target
fostamatinib	303
copper	146
nadh	144
zinc	121
zinc acetate	121
zinc chloride	121
glutamic acid	69
pyridoxal phosphate	54
ethanol	52
cannabidiol	45
amoxapine	44
aripiprazole	44
glutathione	41
spironolactone	37
bioallethrin	36
paroxetine	36
butamben	35
caffeine	35
lamotrigine	35
amitriptyline	33
calcium citrate	33
calcium phosphate	33
calcium phosphate dihydrate	33
olanzapine	33
phenytoin	33
prasterone	33
halothane	32
loxapine	32
fish oil	31
glycine	31
zonisamide	31
dihydroergocristine	30
ergoloid mesylate	30
memantine	30
ranolazine	30
topiramate	29
acetylsalicylic acid	28
pentobarbital	28
clozapine	27
dronedarone	27
ergocalciferol	27
chlorpromazine	26
flavin adenine dinucleotide	26
quetiapine	26
succinic acid	26
trimebutine	26
aripiprazole lauroxil	25
dihydroergocornine	25
imipramine	25
resveratrol	25
ziprasidone	25
acamprosate	24
citric acid	24
isoflurane	24
nortriptyline	24
trimipramine	24
ascorbic acid	23
dasatinib	23
enflurane	23
ketamine	23
mianserin	23
desflurane	22
methoxyflurane	22
sevoflurane	22
tramadol	22
valproic acid	22
cholic acid	21
desipramine	21
dextromethorphan	21
pseudoephedrine	21
taurine	21
asenapine	20
aspartic acid	20
butabarbital	20
butalbital	20
cabergoline	20
calcium	20
diazepam	20
nitrazepam	20
primidone	20
talbutal	20
temazepam	20
triazolam	20
bromazepam	19
doxepin	19
estazolam	19
flurazepam	19
gilteritinib	19
halazepam	19
medroxyprogesterone acetate	19
methotrimeprazine	19
oxazepam	19
prazepam	19
quazepam	19
tretinoin	19
amphetamine	18
bromocriptine	18
carvedilol	18
clonazepam	18
galantamine	18
haloperidol	18
procaine	18
propofol	18
regorafenib	18
stiripentol	18
vitamin a	18
yohimbine	18
alprazolam	17
apalutamide	17
clorazepic acid	17
etomidate	17
lorazepam	17
maprotiline	17
pergolide	17
secobarbital	17
silver	17
tamoxifen	17
brexanolone	16
chlordiazepoxide	16
cinnarizine	16
clobazam	16
clotiazepam	16
dalfampridine	16
dosulepin	16
ergotamine	16
eszopiclone	16
ethchlorvynol	16
flumazenil	16
glutethimide	16
isopropyl alcohol	16
meperidine	16
meprobamate	16
methyprylon	16
pizotifen	16
adenosine phosphate	15
apomorphine	15
brivaracetam	15
donepezil	15
dopamine	15
escitalopram	15
hyaluronic acid	15
insulin pork	15
lisuride	15
miconazole	15
nicardipine	15
paliperidone	15
ponatinib	15
risperidone	15
zanubrutinib	15
dichlorobenzyl alcohol	14
ferrous ascorbate	14
ferrous fumarate	14
ferrous gluconate	14
ferrous glycine sulfate	14
ferrous succinate	14
fluciclovine (18f)	14
iron	14
methadone	14
muromonab	14
ornithine	14
oxcarbazepine	14
pentoxyverine	14
promazine	14
propiomazine	14
pyruvic acid	14
theophylline	14
abciximab	13
cysteine	13
diacerein	13
etanercept	13
felodipine	13
glycerin	13
human immunoglobulin g	13
levomenthol	13
menadione	13
nicotine	13
phenobarbital	13
pidolic acid	13
basiliximab	12
carbamazepine	12
chlorprothixene	12
citrulline	12
dexibuprofen	12
drotrecogin alfa	12
flavin mononucleotide	12
heparin	12
lauric acid	12
manidipine	12
nintedanib	12
norepinephrine	12
tetracaine	12
thiopental	12
trastuzumab	12
antihemophilic factor, human recombinant	11
atomoxetine	11
belinostat	11
cetuximab	11
foreskin keratinocyte (neonatal)	11
gemtuzumab ozogamicin	11
ibritumomab tiuxetan	11
icosapent	11
iloperidone	11
levocarnitine	11
lonoctocog alfa	11
metamfetamine	11
methylphenobarbital	11
moroctocog alfa	11
natalizumab	11
panobinostat	11
promethazine	11
tenecteplase	11
verapamil	11
acetylcysteine	10
alefacept	10
alemtuzumab	10
alpha-linolenic acid	10
alpha-tocopherol succinate	10
amobarbital	10
amylocaine	10
arsenic trioxide	10
bepridil	10
bevacizumab	10
bosutinib	10
butobarbital	10
cocaine	10
d-alpha-tocopherol acetate	10
droxidopa	10
efalizumab	10
esketamine	10
estradiol	10
estradiol acetate	10
estradiol benzoate	10
estradiol cypionate	10
estradiol dienanthate	10
estradiol valerate	10
foreskin fibroblast (neonatal)	10
ibuprofen	10
ibutilide	10
lenvatinib	10
lindane	10
lorpiprazole	10
melatonin	10
nefazodone	10
nimodipine	10
palmitic acid	10
pazopanib	10
phosphatidyl serine	10
pramocaine	10
progesterone	10
propoxycaine	10
sorafenib	10
sulfasalazine	10
thrombin	10
tositumomab	10
urokinase	10
vitamin e	10
ademetionine	9
alitretinoin	9
amiloride	9
antithymocyte immunoglobulin (rabbit)	9
biotin	9
brigatinib	9
cladribine	9
cyclobenzaprine	9
diethylstilbestrol	9
dl-methylephedrine	9
dyphylline	9
erdafitinib	9
flunitrazepam	9
glyburide	9
hydroxocobalamin	9
iloprost	9
indomethacin	9
isavuconazole	9
lacidipine	9
mephentermine	9
milnacipran	9
minaprine	9
nifedipine	9
palivizumab	9
racepinephrine	9
ropinirole	9
troglitazone	9
acetazolamide	8
anti-inhibitor coagulant complex	8
atropine	8
choline	8
choline salicylate	8
disopyramide	8
epinephrine	8
fenoldopam	8
human thrombin	8
hydroflumethiazide	8
imatinib	8
isoprenaline	8
lopinavir	8
methysergide	8
mirtazapine	8
n-acetylglucosamine	8
nitrendipine	8
olopatadine	8
phenoxybenzamine	8
prochlorperazine	8
scopolamine	8
sertindole	8
sunitinib	8
thrombin alfa	8
zotepine	8
acitretin	7
adapalene	7
amiodarone	7
amlodipine	7
bethanidine	7
bezafibrate	7
buspirone	7
catumaxomab	7
cefotaxime	7
coagulation factor ix (recombinant)	7
coagulation factor ix human	7
coccidioides immitis spherule	7
creatine	7
cyproheptadine	7
eletriptan	7
fluoxetine	7
guaifenesin	7
indigotindisulfonic acid	7
isradipine	7
kappadione	7
lidocaine	7
loperamide	7
magnesium acetate tetrahydrate	7
magnesium carbonate	7
mesalazine	7
minocycline	7
naloxone	7
nomifensine	7
orphenadrine	7
phenylalanine	7
propiverine	7
quinidine	7
rosiglitazone	7
rotigotine	7
sarilumab	7
sulindac	7
terfenadine	7
thalidomide	7
tizanidine	7
trazodone	7
vortioxetine	7
zuclopenthixol	7
acetylcholine	6
adenine	6
asparagine	6
benzthiazide	6
brompheniramine	6
carbamoylcholine	6
carfilzomib	6
cariprazine	6
celiprolol	6
cholecystokinin	6
clomipramine	6
clonidine	6
coagulation factor viia recombinant human	6
conestat alfa	6
cyanocobalamin	6
dextroamphetamine	6
diazoxide	6
dipyridamole	6
dobutamine	6
docetaxel	6
doconexent	6
doxazosin	6
enprofylline	6
entrectinib	6
epinastine	6
flufenamic acid	6
fluocinolone acetonide	6
fluphenazine	6
gabapentin	6
gestrinone	6
ginkgo biloba	6
glycyrrhizic acid	6
human c1-esterase inhibitor	6
ketazolam	6
ketoconazole	6
levonorgestrel	6
lofexidine	6
lurasidone	6
magnesium sulfate	6
midazolam	6
midostaurin	6
moxisylyte	6
nilvadipine	6
oleic acid	6
omega-3-carboxylic acids	6
oxymetazoline	6
paclitaxel	6
palifermin	6
pentoxifylline	6
phenelzine	6
phentermine	6
phenylpropanolamine	6
potassium chloride	6
prazosin	6
sertraline	6
sucralfate	6
tapentadol	6
terazosin	6
thioridazine	6
thonzylamine	6
tolazoline	6
trifluoperazine	6
vinblastine	6
xanthinol	6
xylometazoline	6
aclidinium	5
alendronic acid	5
amantadine	5
atorvastatin	5
bendroflumethiazide	5
benzatropine	5
benzoic acid	5
binimetinib	5
bremelanotide	5
brexpiprazole	5
brinzolamide	5
bumetanide	5
captopril	5
carisoprodol	5
chloroprocaine	5
clenbuterol	5
crisaborole	5
cryptenamine	5
curcumin	5
cyclothiazide	5
dabrafenib	5
danazol	5
darifenacin	5
dexamethasone	5
diclofenamide	5
dinoprostone	5
dipivefrin	5
epicriptine	5
estrone	5
fenofibric acid	5
ferric pyrophosphate citrate	5
fesoterodine	5
flunarizine	5
fluoxymesterone	5
flupentixol	5
gallamine triethiodide	5
gemfibrozil	5
histamine	5
homatropine	5
homatropine methylbromide	5
iron dextran	5
labetalol	5
levodopa	5
l-lysine	5
lormetazepam	5
lumateperone	5
lutetium lu 177 dotatate	5
manganese	5
meclofenamic acid	5
methazolamide	5
methionine	5
metixene	5
mitotane	5
nedocromil	5
nisoldipine	5
ondansetron	5
oxtriphylline	5
oxygen	5
phenolphthalein	5
pindolol	5
pramipexole	5
probenecid	5
propranolol	5
quinethazone	5
quinidine barbiturate	5
remoxipride	5
revefenacin	5
roflumilast	5
romidepsin	5
sargramostim	5
solifenacin	5
somatostatin	5
sucrose	5
tiotropium	5
tolterodine	5
trichlormethiazide	5
triclosan	5
triflupromazine	5
trihexyphenidyl	5
tromethamine	5
umeclidinium	5
vandetanib	5
varenicline	5
vorinostat	5
zopiclone	5
acarbose	4
acetaminophen	4
adenosine	4
alfuzosin	4
alteplase	4
aluminium	4
aluminium phosphate	4
aluminum acetate	4
aminophylline	4
aminosalicylic acid	4
amisulpride	4
amlexanox	4
amrinone	4
amsacrine	4
anistreplase	4
aprotinin	4
astemizole	4
atosiban	4
azelastine	4
balsalazide	4
baricitinib	4
benzphetamine	4
bethanechol	4
bufexamac	4
buprenorphine	4
bupropion	4
camphor	4
ceftriaxone	4
celecoxib	4
chenodeoxycholic acid	4
chlorpheniramine	4
cholesterol	4
chondroitin sulfate	4
cisapride	4
cisplatin	4
clevidipine	4
clove oil	4
collagenase clostridium histolyticum	4
cyclosporine	4
cystine	4
dalteparin	4
decamethonium	4
deoxycholic acid	4
dextropropoxyphene	4
diamorphine	4
dihydro-alpha-ergocryptine	4
dihydroergotamine	4
dorzolamide	4
drospirenone	4
edotreotide gallium ga-68	4
enzacamene	4
ephedrine	4
estramustine	4
etacrynic acid	4
eugenol	4
ezogabine	4
fenfluramine	4
fenoprofen	4
fentanyl	4
flecainide	4
fluticasone	4
fluticasone propionate	4
fomepizole	4
gallium nitrate	4
glucosamine	4
guanidine	4
hexocyclium	4
hydrocortisone acetate	4
hydrocortisone butyrate	4
hydrocortisone cypionate	4
hydrocortisone phosphate	4
hydrocortisone probutate	4
hydrocortisone valerate	4
hyoscyamine	4
insulin human	4
isoniazid	4
lenalidomide	4
levamlodipine	4
levosimendan	4
levothyroxine	4
lithium carbonate	4
lithium citrate	4
mazindol	4
mecamylamine	4
mecasermin	4
mercaptopurine	4
methyclothiazide	4
metoclopramide	4
mifepristone	4
miglitol	4
misoprostol	4
mivacurium	4
molindone	4
morphine	4
nadroparin	4
naratriptan	4
niacin	4
nicotinamide	4
nitrous acid	4
oxybenzone	4
pasireotide	4
pemetrexed	4
penbutolol	4
periciazine	4
pexidartinib	4
phentolamine	4
pilocarpine	4
pimozide	4
pioglitazone	4
pipotiazine	4
pramlintide	4
procyclidine	4
propafenone	4
prothrombin	4
raloxifene	4
reteplase	4
ribavirin	4
sapropterin	4
sodium carbonate	4
sodium ferric gluconate complex	4
succinylcholine	4
sulfinpyrazone	4
sulpiride	4
sumatriptan	4
tazarotene	4
tegaserod	4
tofacitinib	4
triamterene	4
triflusal	4
trilostane	4
tropicamide	4
tubocurarine	4
tyrosine	4
vernakalant	4
zolmitriptan	4
zolpidem	4
5-o-phosphono-alpha-d-ribofuranosyl diphosphate	3
acetophenazine	3
afatinib	3
aflibercept	3
agomelatine	3
aldesleukin	3
alfacalcidol	3
alprostadil	3
alvimopan	3
aminocaproic acid	3
ampicillin	3
anisotropine methylbromide	3
anthralin	3
apraclonidine	3
arbutamine	3
aurothioglucose	3
avatrombopag	3
axitinib	3
azelaic acid	3
becaplermin	3
bemiparin	3
benzylpenicillin	3
bexarotene	3
bimatoprost	3
botulinum toxin type b	3
brimonidine	3
butorphanol	3
butriptyline	3
cabozantinib	3
calcium levulinate	3
cefazolin	3
chloroquine	3
chlorothiazide	3
cinchocaine	3
clarithromycin	3
clodronic acid	3
clotrimazole	3
coagulation factor vii human	3
codeine	3
dapiprazole	3
defibrotide	3
denileukin diftitox	3
dequalinium	3
desmopressin	3
desvenlafaxine	3
dexlansoprazole	3
dexmethylphenidate	3
dextrothyroxine	3
dicoumarol	3
diphenidol	3
dofetilide	3
doxylamine	3
d-serine	3
duloxetine	3
eluxadoline	3
epoprostenol	3
estriol	3
ethinylestradiol	3
etodolac	3
ezetimibe	3
fedratinib	3
felbamate	3
fenofibrate	3
fenoterol	3
finasteride	3
flavone	3
flibanserin	3
fludarabine	3
fluspirilene	3
flutamide	3
fluticasone furoate	3
folic acid	3
formoterol	3
furosemide	3
gamma-aminobutyric acid	3
gemcitabine	3
ginseng	3
glimepiride	3
glucagon	3
glycopyrronium	3
hexachlorophene	3
hexylresorcinol	3
homosalate	3
hydralazine	3
hydrocodone	3
hydromorphone	3
ibalizumab	3
ipratropium	3
isoflurophate	3
isosorbide	3
ketoprofen	3
lacosamide	3
lactose	3
larotrectinib	3
lasofoxifene	3
leflunomide	3
levacetylmethadol	3
levonordefrin	3
levorphanol	3
l-glutamine	3
liothyronine	3
lipoic acid	3
lovastatin	3
lypressin	3
mecasermin rinfabate	3
mefloquine	3
metformin	3
methotrexate	3
methoxamine	3
methscopolamine bromide	3
methylphenidate	3
midodrine	3
minoxidil	3
mycophenolate mofetil	3
myrrh	3
nalbuphine	3
naldemedine	3
nalmefene	3
naltrexone	3
nebivolol	3
nesiritide	3
netarsudil	3
nialamide	3
nimesulide	3
nitric oxide	3
nonacog beta pegol	3
norelgestromin	3
norethisterone	3
norethynodrel	3
norgestimate	3
norgestrel	3
ocriplasmin	3
octreotide	3
olaparib	3
omega-3 fatty acids	3
opium	3
orlistat	3
ouabain	3
oxprenolol	3
oxybutynin	3
oxycodone	3
oxyphencyclimine	3
pancuronium	3
pentaerythritol tetranitrate	3
pentazocine	3
pentolinium	3
pentosan polysulfate	3
perhexiline	3
permethrin	3
perphenazine	3
phendimetrazine	3
pheniramine	3
phenylbutazone	3
phenylephrine	3
pholcodine	3
physostigmine	3
pipecuronium	3
podofilox	3
pomalidomide	3
procainamide	3
profenamine	3
protein s human	3
pyridostigmine	3
quinagolide	3
remifentanil	3
reserpine	3
rilonacept	3
rizatriptan	3
rocuronium	3
rucaparib	3
salbutamol	3
salicylic acid	3
salmeterol	3
segesterone acetate	3
sibutramine	3
sildenafil	3
silodosin	3
simvastatin	3
sirolimus	3
sotalol	3
sufentanil	3
tacrine	3
tamsulosin	3
taurocholic acid	3
terbutaline	3
terlipressin	3
testosterone	3
testosterone cypionate	3
testosterone enanthate	3
testosterone undecanoate	3
thiamylal	3
thiethylperazine	3
thimerosal	3
thiothixene	3
threonine	3
tinzaparin	3
treprostinil	3
trifarotene	3
turoctocog alfa	3
turoctocog alfa pegol	3
ulipristal	3
urea	3
valdecoxib	3
valine	3
vardenafil	3
vasopressin	3
venlafaxine	3
zimelidine	3
abatacept	2
abemaciclib	2
acebutolol	2
aceclofenac	2
acemetacin	2
albendazole	2
almotriptan	2
ambrisentan	2
amcinonide	2
amifostine	2
aminoglutethimide	2
antihemophilic factor human	2
antipyrine	2
antithrombin alfa	2
antrafenine	2
ardeparin	2
arzoxifene	2
atenolol	2
auranofin	2
azathioprine	2
bacitracin	2
baclofen	2
bazedoxifene	2
belatacept	2
bendazac	2
benralizumab	2
benzylpenicilloyl polylysine	2
betahistine	2
betaxolol	2
biperiden	2
bisoprolol	2
bleomycin	2
blinatumomab	2
bortezomib	2
bosentan	2
botulinum toxin type a	2
bromfenac	2
buclizine	2
budesonide	2
bupivacaine	2
buserelin	2
butylscopolamine	2
cabazitaxel	2
calcitriol	2
capsaicin	2
carprofen	2
carteolol	2
castor oil	2
cetrorelix	2
cevimeline	2
chlormerodrin	2
chlorthalidone	2
choline magnesium trisalicylate	2
choriogonadotropin alfa	2
ciprofloxacin	2
citalopram	2
clofarabine	2
clomifene	2
conivaptan	2
conjugated estrogens	2
copanlisib	2
corticorelin ovine triflutate	2
corticotropin	2
crizotinib	2
crofelemer	2
cromoglicic acid	2
cupric chloride	2
cyclandelate	2
cyclizine	2
cyproterone acetate	2
cysteamine	2
dacarbazine	2
dactinomycin	2
darolutamide	2
daunorubicin	2
demecarium	2
desogestrel	2
dexfenfluramine	2
dexketoprofen	2
dexrazoxane	2
dezocine	2
dibotermin alfa	2
dichloroacetic acid	2
diclofenac	2
dicyclomine	2
dienestrol	2
dienogest	2
diethylcarbamazine	2
diethylpropion	2
diflunisal	2
difluocortolone	2
diltiazem	2
dimethyl fumarate	2
dimetindene	2
dinoprost tromethamine	2
diphenhydramine	2
diphenoxylate	2
diphenylpyraline	2
dipyrithione	2
disulfiram	2
domperidone	2
doxacurium	2
doxapram	2
doxorubicin	2
dronabinol	2
droperidol	2
drotaverine	2
durvalumab	2
dutasteride	2
duvelisib	2
edrophonium	2
emicizumab	2
enalaprilat	2
encorafenib	2
enoxaparin	2
epirubicin	2
eribulin	2
erlotinib	2
erythrityl tetranitrate	2
erythromycin	2
esomeprazole	2
estrone sulfate	2
ethinamate	2
ethotoin	2
ethynodiol diacetate	2
etidronic acid	2
etonogestrel	2
etoposide	2
filgrastim	2
fingolimod	2
flavoxate	2
fludrocortisone	2
fluocinonide	2
flurbiprofen	2
fluvastatin	2
fluvoxamine	2
fondaparinux	2
fospropofol	2
fremanezumab	2
frovatriptan	2
gabapentin enacarbil	2
galcanezumab	2
gamma-hydroxybutyric acid	2
gemeprost	2
gentamicin	2
gliclazide	2
glipizide	2
gliquidone	2
glutathione disulfide	2
glycol salicylate	2
glymidine	2
goserelin	2
guanabenz	2
guanfacine	2
hexylcaine	2
hydrochlorothiazide	2
hydrocortisone	2
hydroxychloroquine	2
icatibant	2
ifenprodil	2
imiquimod	2
ingenol mebutate	2
inositol nicotinate	2
insulin aspart	2
insulin degludec	2
insulin detemir	2
insulin glargine	2
insulin glulisine	2
insulin lispro	2
interferon alfa-2a, recombinant	2
interferon alfa-2b	2
interferon alfacon-1	2
interferon alfa-n1	2
interferon alfa-n3	2
interferon beta-1a	2
interferon beta-1b	2
interferon gamma-1b	2
irbesartan	2
irinotecan	2
iron sucrose	2
isocarboxazid	2
isoetharine	2
isometheptene	2
isopropamide	2
isotretinoin	2
istradefylline	2
ivermectin	2
ketorolac	2
ketotifen	2
lanreotide	2
lansoprazole	2
lapatinib	2
lemborexant	2
lesinurad	2
levamisole	2
levetiracetam	2
levobunolol	2
levocabastine	2
levomilnacipran	2
liotrix	2
lisinopril	2
loratadine	2
lornoxicam	2
loxoprofen	2
lumiracoxib	2
macitentan	2
masoprocol	2
mebendazole	2
meclizine	2
mefenamic acid	2
megestrol acetate	2
meloxicam	2
menotropins	2
menthyl salicylate	2
mepenzolate	2
mephenytoin	2
mesoridazine	2
methantheline	2
methyldopa	2
methylene blue	2
methylergometrine	2
methylnaltrexone	2
methylprednisolone	2
methyltestosterone	2
metipranolol	2
metocurine	2
metoprolol	2
mexiletine	2
mifamurtide	2
moclobemide	2
modafinil	2
moexipril	2
mometasone	2
mometasone furoate	2
montelukast	2
moxetumomab pasudotox	2
moxonidine	2
mycophenolic acid	2
nabilone	2
nabumetone	2
nadolol	2
naphazoline	2
naproxen	2
nateglinide	2
nepafenac	2
nilotinib	2
niraparib	2
nylidrin	2
octocrylene	2
olsalazine	2
omalizumab	2
omeprazole	2
oseltamivir	2
oxacillin	2
oxaprozin	2
oxymetholone	2
oxymorphone	2
oxytocin	2
palbociclib	2
pantoprazole	2
papaverine	2
parathyroid hormone	2
parecoxib	2
pargyline	2
peginterferon alfa-2a	2
peginterferon alfa-2b	2
perindopril	2
phenformin	2
phenmetrazine	2
phenyl salicylate	2
phylloquinone	2
pimavanserin	2
pimecrolimus	2
pipradrol	2
pirbuterol	2
piroxicam	2
pitavastatin	2
pitolisant	2
polyethylene glycol 400	2
porfimer sodium	2
pralatrexate	2
pralidoxime	2
pravastatin	2
pregnenolone	2
prenylamine	2
primaquine	2
probucol	2
procarbazine	2
propylhexedrine	2
protamine sulfate	2
protriptyline	2
pyrantel	2
pyridoxine	2
pyrimethamine	2
quinine	2
raltitrexed	2
ramelteon	2
ramipril	2
ranitidine	2
rasagiline	2
repaglinide	2
ribociclib	2
riboflavin	2
rifabutin	2
riluzole	2
rimonabant	2
risankizumab	2
rivastigmine	2
rofecoxib	2
rosuvastatin	2
rufinamide	2
rupatadine	2
rutin	2
ruxolitinib	2
salsalate	2
selegiline	2
siponimod	2
sitaxentan	2
sodium sulfate	2
sodium tetradecyl sulfate	2
solriamfetol	2
somatotropin	2
somatrem	2
stearic acid	2
streptokinase	2
streptozocin	2
sulodexide	2
suprofen	2
suvorexant	2
tadalafil	2
tagraxofusp	2
talazoparib	2
tasimelteon	2
tasonermin	2
technetium tc-99m nofetumomab merpentan	2
tegafur-uracil	2
telaprevir	2
telmisartan	2
telotristat ethyl	2
tenoxicam	2
tetrabenazine	2
tetrachlorodecaoxide	2
tetracycline	2
thiamine	2
thrombomodulin alfa	2
tiaprofenic acid	2
tildrakizumab	2
tiludronic acid	2
timolol	2
tirofiban	2
tixocortol	2
tolazamide	2
tolbutamide	2
tolfenamic acid	2
tolmetin	2
tolvaptan	2
topotecan	2
torasemide	2
toremifene	2
trametinib	2
tranylcypromine	2
trastuzumab deruxtecan	2
trimethoprim	2
trolamine salicylate	2
tryptophan	2
ubidecarenone	2
ursodeoxycholic acid	2
ustekinumab	2
vedolizumab	2
vigabatrin	2
vilazodone	2
vincristine	2
vitamin d	2
von willebrand factor human	2
vonicog alfa	2
voxelotor	2
warfarin	2
zaleplon	2
zoledronic acid	2
2-mercaptobenzothiazole	1
abacavir	1
abaloparatide	1
abarelix	1
abiraterone	1
acalabrutinib	1
acenocoumarol	1
acetohexamide	1
acetohydroxamic acid	1
acetyldigitoxin	1
acrivastine	1
adalimumab	1
afamelanotide	1
agkistrodon piscivorus antivenin	1
ajmaline	1
albiglutide	1
albutrepenonacog alfa	1
alcaftadine	1
alclofenac	1
alclometasone	1
alectinib	1
alfentanil	1
alglucosidase alfa	1
alimemazine	1
alirocumab	1
aliskiren	1
allopurinol	1
almitrine	1
alogliptin	1
alosetron	1
alpelisib	1
alpha-1-proteinase inhibitor	1
aluminum chloride	1
alverine	1
ambenonium	1
amifampridine	1
aminolevulinic acid	1
amodiaquine	1
amyl nitrite	1
amylmetacresol	1
anagrelide	1
anakinra	1
anastrozole	1
ancestim	1
ancrod	1
andexanet alfa	1
angiotensin ii	1
anileridine	1
anisindione	1
antazoline	1
antihemophilic factor (recombinant), pegylated	1
antithrombin iii human	1
apixaban	1
aprepitant	1
arbutin	1
arformoterol	1
argatroban	1
armodafinil	1
asfotase alfa	1
atezolizumab	1
atovaquone	1
atracurium besylate	1
avanafil	1
avelumab	1
axicabtagene ciloleucel	1
azacitidine	1
azatadine	1
azilsartan medoxomil	1
azithromycin	1
beclomethasone dipropionate	1
belimumab	1
benazepril	1
benserazide	1
benzocaine	1
benzonatate	1
bepotastine	1
berberine	1
betamethasone	1
betazole	1
betrixaban	1
bicalutamide	1
bifonazole	1
bilastine	1
bivalirudin	1
brentuximab vedotin	1
bretylium	1
brolucizumab	1
bromodiphenhydramine	1
butenafine	1
calcifediol	1
calcipotriol	1
calcium carbimide	1
calcium chloride	1
canagliflozin	1
canakinumab	1
candesartan cilexetil	1
cangrelor	1
cantharidin	1
capecitabine	1
caplacizumab	1
capromab pendetide	1
capsicum oleoresin	1
carbetocin	1
carbidopa	1
carbimazole	1
carbinoxamine	1
carbocisteine	1
carbon monoxide	1
carboprost tromethamine	1
carboxin	1
carboxymethylcellulose	1
carglumic acid	1
carmustine	1
catridecacog	1
cefdinir	1
cemiplimab	1
cenegermin	1
ceritinib	1
cerivastatin	1
cerliponase alfa	1
certolizumab pegol	1
ceruletide	1
cetirizine	1
chloramphenicol	1
chlorcyclizine	1
chlorhexidine	1
chlormezanone	1
chlorobutanol	1
chlorpropamide	1
chlorzoxazone	1
cholecalciferol	1
chorionic gonadotropin (human)	1
chromic chloride	1
chromic nitrate	1
chromium	1
chromium gluconate	1
chromium nicotinate	1
chromous sulfate	1
chymopapain	1
ciclesonide	1
ciclopirox	1
cilastatin	1
cilazapril	1
cilostazol	1
cimetidine	1
cinacalcet	1
ciprofibrate	1
cisatracurium	1
clemastine	1
clidinium	1
clobetasol propionate	1
clobetasone	1
clocortolone	1
clofazimine	1
clofedanol	1
clofibrate	1
clopidogrel	1
cobimetinib	1
colchicine	1
corifollitropin alfa	1
cortisone acetate	1
crizanlizumab	1
crotalus adamanteus antivenin	1
cyclopentolate	1
cyclophosphamide	1
cycrimine	1
cytarabine	1
dabigatran etexilate	1
dacomitinib	1
damoctocog alfa pegol	1
danaparoid	1
dantrolene	1
dapagliflozin	1
daratumumab	1
darbepoetin alfa	1
debrisoquine	1
decitabine	1
deferoxamine	1
deflazacort	1
degarelix	1
denosumab	1
deserpidine	1
deslanoside	1
desloratadine	1
desonide	1
desoximetasone	1
desoxycorticosterone acetate	1
deutetrabenazine	1
dexbrompheniramine	1
dexchlorpheniramine maleate	1
dexmedetomidine	1
didanosine	1
diflorasone	1
difluprednate	1
digitoxin	1
digoxin	1
dihydrotachysterol	1
dimenhydrinate	1
dimercaprol	1
dinoprost	1
diosmin	1
dioxybenzone	1
diphemanil	1
diroximel fumarate	1
d-methionine	1
dolasetron	1
dotatate gallium ga-68	1
doxercalciferol	1
dulaglutide	1
dupilumab	1
dyclonine	1
dydrogesterone	1
ecallantide	1
echothiophate	1
econazole	1
eculizumab	1
edoxaban	1
eflornithine	1
efmoroctocog alfa	1
elagolix	1
elexacaftor	1
eliglustat	1
elotuzumab	1
eltrombopag	1
emapalumab	1
emedastine	1
empagliflozin	1
enalapril	1
enasidenib	1
encainide	1
enfortumab vedotin	1
enoxacin	1
enoximone	1
entacapone	1
enzalutamide	1
eplerenone	1
eprosartan	1
eptifibatide	1
erenumab	1
ergometrine	1
ertugliflozin	1
erythropoietin	1
esculin	1
eslicarbazepine	1
eslicarbazepine acetate	1
esmolol	1
etafedrine	1
etelcalcetide	1
ethanolamine oleate	1
ethosuximide	1
etoricoxib	1
everolimus	1
exemestane	1
exenatide	1
famotidine	1
febuxostat	1
ferric cation	1
fexofenadine	1
finafloxacin	1
florbetaben (18f)	1
florbetapir (18f)	1
floxuridine	1
flucytosine	1
flumethasone	1
flunisolide	1
fluorescein	1
fluorometholone	1
fluorouracil	1
flurandrenolide	1
flutemetamol (18f)	1
follitropin	1
fosinopril	1
fosnetupitant	1
fosphenytoin	1
framycetin	1
fructose	1
fulvestrant	1
gadopentetic acid	1
galsulfase	1
ganirelix	1
gefitinib	1
gimeracil	1
glasdegib	1
glatiramer	1
gluconolactone	1
glycine betaine	1
glycolic acid	1
golimumab	1
golodirsen	1
gonadorelin	1
granisetron	1
griseofulvin	1
guaiacol	1
guanadrel	1
guanethidine	1
guselkumab	1
halcinonide	1
halofantrine	1
hesperidin	1
hexafluronium	1
histrelin	1
human calcitonin	1
huperzine a	1
hydrocortamate	1
hydroquinone	1
hydroxyprogesterone caproate	1
hydroxyurea	1
hydroxyzine	1
hypromellose	1
ibandronate	1
ibrutinib	1
idarubicin	1
idelalisib	1
idursulfase	1
ifosfamide	1
indacaterol	1
indapamide	1
indecainide	1
infliximab	1
inotuzumab ozogamicin	1
iodine	1
iopodic acid	1
ipilimumab	1
isosorbide dinitrate	1
isosorbide mononitrate	1
itraconazole	1
ivabradine	1
ivacaftor	1
ivosidenib	1
ixabepilone	1
ixekizumab	1
keyhole limpet hemocyanin	1
lanadelumab	1
lasmiditan	1
latanoprost	1
latanoprostene bunod	1
lenograstim	1
lepirudin	1
lercanidipine	1
letrozole	1
leuprolide	1
levallorphan	1
levobetaxolol	1
levobupivacaine	1
levocetirizine	1
levofloxacin	1
levosalbutamol	1
lifitegrast	1
linaclotide	1
linagliptin	1
lipegfilgrastim	1
liraglutide	1
lisdexamfetamine	1
lixisenatide	1
lomefloxacin	1
lomitapide	1
lomustine	1
lorcaserin	1
lorlatinib	1
losartan	1
loteprednol etabonate	1
lubiprostone	1
lumacaftor	1
lusutrombopag	1
lutropin alfa	1
lyme disease vaccine (recombinant ospa)	1
macimorelin	1
mafenide	1
magnesium acetate	1
magnesium cation	1
malathion	1
maraviroc	1
medrogestone	1
medrysone	1
mepivacaine	1
mepolizumab	1
mepyramine	1
mestranol	1
metamizole	1
metaraminol	1
metergoline	1
methacholine	1
methdilazine	1
methimazole	1
methocarbamol	1
methohexital	1
methoxy polyethylene glycol-epoetin beta	1
methsuximide	1
methyl aminolevulinate	1
metocurine iodide	1
metolazone	1
metreleptin	1
metyrapone	1
metyrosine	1
migalastat	1
miglustat	1
milrinone	1
miltefosine	1
mirabegron	1
mitoxantrone	1
mogamulizumab	1
molsidomine	1
monobenzone	1
moricizine	1
moxifloxacin	1
nafarelin	1
naftifine	1
naloxegol	1
nandrolone decanoate	1
nandrolone phenpropionate	1
necitumumab	1
nelarabine	1
neomycin	1
neostigmine	1
neratinib	1
netupitant	1
nicergoline	1
nicorandil	1
nilutamide	1
nitisinone	1
nitroglycerin	1
nitroprusside	1
nivolumab	1
nizatidine	1
norfloxacin	1
noscapine	1
obeticholic acid	1
obinutuzumab	1
ocrelizumab	1
ofatumumab	1
ofloxacin	1
olaratumab	1
olmesartan	1
olodaterol	1
omacetaxine mepesuccinate	1
omega-3-acid ethyl esters	1
opicapone	1
oprelvekin	1
orciprenaline	1
osimertinib	1
ospemifene	1
oxandrolone	1
oxetacaine	1
oxiconazole	1
oxybuprocaine	1
oxyphenbutazone	1
oxyphenonium	1
palonosetron	1
pamidronic acid	1
panitumumab	1
papain	1
parachlorophenol	1
paramethadione	1
paricalcitol	1
patent blue	1
pefloxacin	1
pegademase	1
pegaptanib	1
pegfilgrastim	1
peginesatide	1
pegvisomant	1
pembrolizumab	1
pentagastrin	1
pentamidine	1
pentostatin	1
perampanel	1
pertuzumab	1
phenacemide	1
phenazopyridine	1
phenindamine	1
phenindione	1
phenol	1
phenoxymethylpenicillin	1
phenprocoumon	1
pinaverium	1
piperazine	1
pirenzepine	1
piretanide	1
pirfenidone	1
plecanatide	1
plerixafor	1
polatuzumab vedotin	1
polyestradiol phosphate	1
polythiazide	1
potassium	1
potassium acetate	1
potassium cation	1
potassium nitrate	1
potassium perchlorate	1
potassium sulfate	1
practolol	1
prasugrel	1
prednicarbate	1
prednisolone	1
prednisolone acetate	1
prednisone	1
pregabalin	1
prilocaine	1
procaterol	1
proflavine	1
proguanil	1
propanoic acid	1
propantheline	1
proparacaine	1
propyl alcohol	1
propylene glycol	1
propylthiouracil	1
protirelin	1
protokylol	1
prucalopride	1
pyrethrum extract	1
quinapril	1
quinestrol	1
rabeprazole	1
ramucirumab	1
ranibizumab	1
rapacuronium	1
ravulizumab	1
reboxetine	1
regadenoson	1
rescinnamine	1
reslizumab	1
resorcinol	1
ribostamycin	1
rifampicin	1
rifaximin	1
rilmenidine	1
rilpivirine	1
rimexolone	1
riociguat	1
risedronic acid	1
ritodrine	1
ritonavir	1
rituximab	1
rivaroxaban	1
rolapitant	1
romiplostim	1
romosozumab	1
ropivacaine	1
roxithromycin	1
sacubitril	1
safinamide	1
salmon calcitonin	1
saxagliptin	1
secretin human	1
secukinumab	1
selexipag	1
selinexor	1
semaglutide	1
sennosides	1
seractide acetate	1
sermorelin	1
silicon dioxide	1
siltuximab	1
simoctocog alfa	1
sipuleucel-t	1
sitagliptin	1
sodium stibogluconate	1
sonidegib	1
soybean oil	1
sparfloxacin	1
spirapril	1
stanozolol	1
streptomycin	1
sulfamethoxazole	1
susoctocog alfa	1
synthetic conjugated estrogens, a	1
synthetic conjugated estrogens, b	1
tacrolimus	1
tafamidis	1
tafluprost	1
technetium tc-99m tilmanocept	1
teduglutide	1
tegafur	1
temsirolimus	1
tenapanor	1
teniposide	1
terbinafine	1
teriflunomide	1
teriparatide	1
tesamorelin	1
testolactone	1
testosterone propionate	1
tetracosactide	1
tetradecyl hydrogen sulfate (ester)	1
tetraferric tricitrate decahydrate	1
tetryzoline	1
tezacaftor	1
thonzonium	1
thyrotropin alfa	1
tiagabine	1
tibolone	1
ticagrelor	1
ticlopidine	1
tioconazole	1
tipiracil	1
tisagenlecleucel	1
titanium dioxide	1
tocainide	1
tocilizumab	1
tocofersolan	1
tolcapone	1
trandolapril	1
tranexamic acid	1
trastuzumab emtansine	1
travoprost	1
triamcinolone	1
trifluridine	1
trimetazidine	1
trimethadione	1
trimethaphan	1
trimetrexate	1
tripelennamine	1
triprolidine	1
triptorelin	1
troleandomycin	1
tropisetron	1
trospium	1
trovafloxacin	1
tuberculin purified protein derivative	1
turpentine	1
tyloxapol	1
tyrothricin	1
ubrogepant	1
udenafil	1
ulobetasol	1
upadacitinib	1
urofollitropin	1
valrubicin	1
valsartan	1
vecuronium	1
velaglucerase alfa	1
vemurafenib	1
venetoclax	1
vilanterol	1
vildagliptin	1
viloxazine	1
vindesine	1
vinflunine	1
vinorelbine	1
vismodegib	1
vorapaxar	1
voretigene neparvovec	1
xamoterol	1
ximelagatran	1
zafirlukast	1
zanamivir	1
zidovudine	1
zileuton	1
zofenopril	1
zucapsaicin	1
remdesivir	1
