# Supplementary material for: SAveRUNNER: A network-based algorithm for drug repurposing and its application to COVID-19
Source: PLoS Comput Biol. 2021 Feb 5;17(2):e1008686. doi: 10.1371/journal.pcbi.1008686 (PMC7891752; doi:10.1371/journal.pcbi.1008686)
Supplement: S2 Table — The first sheet reports the bipartite SARS-drug subnetwork released by SAveRUNNER; the second sheet reports the bipartite COVID-19-drug subnetwork released by SAveRUNNER; the third sheet reports the lists of specific and common candidate repurposable drugs for COVID-19 and SARS. (XLSX) [file pcbi.1008686.s002.xlsx]

## Sheet: SARS-CoV
disease	drug	proximity	z-score proximity	similarity	adjusted_similarity	GSEA score
Severe Acute Respiratory Syndrome	enalapril	0	-11.8402	1	0.999649	2
Severe Acute Respiratory Syndrome	thrombomodulin alfa	0	-8.76272	1	0.999649	Not available
Severe Acute Respiratory Syndrome	trandolapril	0	-8.07228	1	0.999649	Not available
Severe Acute Respiratory Syndrome	fosinopril	0	-7.85062	1	0.999649	1
Severe Acute Respiratory Syndrome	benazepril	0	-7.489	1	0.999649	2
Severe Acute Respiratory Syndrome	siltuximab	0	-7.12379	1	0.999649	Not available
Severe Acute Respiratory Syndrome	bivalirudin	0	-6.98346	1	0.999649	Not available
Severe Acute Respiratory Syndrome	cilazapril	0	-6.66989	1	0.999649	Not available
Severe Acute Respiratory Syndrome	zofenopril	0	-6.60408	1	0.999649	Not available
Severe Acute Respiratory Syndrome	glatiramer	0	-6.56682	1	0.999649	Not available
Severe Acute Respiratory Syndrome	dabigatran etexilate	0	-6.24419	1	0.999649	Not available
Severe Acute Respiratory Syndrome	canakinumab	0	-6.21723	1	0.999649	Not available
Severe Acute Respiratory Syndrome	emapalumab	0	-6.13642	1	0.999649	Not available
Severe Acute Respiratory Syndrome	spirapril	0	-6.11493	1	0.999649	Not available
Severe Acute Respiratory Syndrome	rescinnamine	0	-5.37924	1	0.999649	1
Severe Acute Respiratory Syndrome	quinapril	0	-5.28055	1	0.999649	2
Severe Acute Respiratory Syndrome	argatroban	0	-5.09981	1	0.999649	1
Severe Acute Respiratory Syndrome	proflavine	0	-4.90214	1	0.999649	Not available
Severe Acute Respiratory Syndrome	lepirudin	0	-4.62094	1	0.999649	Not available
Severe Acute Respiratory Syndrome	ximelagatran	0	-4.47225	1	0.999649	Not available
Severe Acute Respiratory Syndrome	adalimumab	0	-3.01778	1	0.999649	Not available
Severe Acute Respiratory Syndrome	golimumab	0	-2.76516	1	0.999649	Not available
Severe Acute Respiratory Syndrome	infliximab	0	-2.65517	1	0.999649	Not available
Severe Acute Respiratory Syndrome	certolizumab pegol	0	-2.43562	1	0.999649	Not available
Severe Acute Respiratory Syndrome	ustekinumab	0.5	-6.12201	0.9	0.998281	Not available
Severe Acute Respiratory Syndrome	antithrombin alfa	0.5	-5.88173	0.9	0.998281	Not available
Severe Acute Respiratory Syndrome	risankizumab	0.5	-5.70492	0.9	0.998281	Not available
Severe Acute Respiratory Syndrome	tildrakizumab	0.5	-5.33414	0.9	0.998281	Not available
Severe Acute Respiratory Syndrome	protein s human	0.666667	-8.90251	0.866667	0.997081	Not available
Severe Acute Respiratory Syndrome	rilonacept	0.666667	-8.27176	0.866667	0.997081	Not available
Severe Acute Respiratory Syndrome	glucosamine	0.75	-5.88586	0.85	0.996198	Not available
Severe Acute Respiratory Syndrome	binimetinib	0.8	-5.65373	0.84	0.995546	Not available
Severe Acute Respiratory Syndrome	anti-inhibitor coagulant complex	0.875	-11.0166	0.825	0.994352	Not available
Severe Acute Respiratory Syndrome	drotrecogin alfa	0.916667	-13.3011	0.816667	0.993556	Not available
Severe Acute Respiratory Syndrome	perindopril	1	-8.95298	0.8	0.991616	1
Severe Acute Respiratory Syndrome	interferon beta-1b	1	-8.12812	0.8	0.991616	Not available
Severe Acute Respiratory Syndrome	captopril	1	-7.05292	0.8	0.991616	1
Severe Acute Respiratory Syndrome	interferon gamma-1b	1	-6.98249	0.8	0.991616	Not available
Severe Acute Respiratory Syndrome	sodium tetradecyl sulfate	1	-6.55892	0.8	0.991616	Not available
Severe Acute Respiratory Syndrome	interferon alfa-n1	1	-5.95379	0.8	0.991616	Not available
Severe Acute Respiratory Syndrome	fondaparinux	1	-5.9338	0.8	0.991616	Not available
Severe Acute Respiratory Syndrome	anakinra	1	-5.65772	0.8	0.991616	Not available
Severe Acute Respiratory Syndrome	coccidioides immitis spherule	1	-5.47889	0.8	0.991616	Not available
Severe Acute Respiratory Syndrome	antazoline	1	-5.28055	0.8	0.991616	Not available
Severe Acute Respiratory Syndrome	keyhole limpet hemocyanin	1	-5.09981	0.8	0.991616	Not available
Severe Acute Respiratory Syndrome	obinutuzumab	1	-4.97514	0.8	0.991616	Not available
Severe Acute Respiratory Syndrome	cupric chloride	1	-4.88091	0.8	0.991616	Not available
Severe Acute Respiratory Syndrome	rivaroxaban	1	-4.87429	0.8	0.991616	1
Severe Acute Respiratory Syndrome	alogliptin	1	-4.87429	0.8	0.991616	Not available
Severe Acute Respiratory Syndrome	lifitegrast	1	-4.87429	0.8	0.991616	Not available
Severe Acute Respiratory Syndrome	vildagliptin	1	-4.87429	0.8	0.991616	Not available
Severe Acute Respiratory Syndrome	interferon alfa-2b	1	-4.79288	0.8	0.991616	Not available
Severe Acute Respiratory Syndrome	interferon beta-1a	1	-4.79288	0.8	0.991616	Not available
Severe Acute Respiratory Syndrome	protamine sulfate	1	-4.72688	0.8	0.991616	Not available
Severe Acute Respiratory Syndrome	interferon alfa-n3	1	-4.65884	0.8	0.991616	Not available
Severe Acute Respiratory Syndrome	peginterferon alfa-2a	1	-4.65884	0.8	0.991616	Not available
Severe Acute Respiratory Syndrome	moexipril	1	-4.61558	0.8	0.991616	1
Severe Acute Respiratory Syndrome	enalaprilat	1	-4.51539	0.8	0.991616	Not available
Severe Acute Respiratory Syndrome	ramipril	1	-4.3591	0.8	0.991616	2
Severe Acute Respiratory Syndrome	damoctocog alfa pegol	1	-4.33706	0.8	0.991616	Not available
Severe Acute Respiratory Syndrome	saxagliptin	1	-4.33706	0.8	0.991616	Not available
Severe Acute Respiratory Syndrome	interferon alfa-2a, recombinant	1	-4.25186	0.8	0.991616	Not available
Severe Acute Respiratory Syndrome	olsalazine	1	-4.2148	0.8	0.991616	Not available
Severe Acute Respiratory Syndrome	dimenhydrinate	1	-4.17195	0.8	0.991616	Not available
Severe Acute Respiratory Syndrome	hydroxyzine	1	-4.17195	0.8	0.991616	Not available
Severe Acute Respiratory Syndrome	tripelennamine	1	-4.17195	0.8	0.991616	Not available
Severe Acute Respiratory Syndrome	ketotifen	1	-4.13304	0.8	0.991616	2
Severe Acute Respiratory Syndrome	enoxaparin	1	-4.12546	0.8	0.991616	Not available
Severe Acute Respiratory Syndrome	interferon alfacon-1	1	-4.08966	0.8	0.991616	Not available
Severe Acute Respiratory Syndrome	bepotastine	1	-4.06226	0.8	0.991616	Not available
Severe Acute Respiratory Syndrome	calcium chloride	1	-4.06226	0.8	0.991616	Not available
Severe Acute Respiratory Syndrome	emedastine	1	-4.0208	0.8	0.991616	Not available
Severe Acute Respiratory Syndrome	peginterferon alfa-2b	1	-4.00507	0.8	0.991616	Not available
Severe Acute Respiratory Syndrome	chloramphenicol	1	-3.93848	0.8	0.991616	1
Severe Acute Respiratory Syndrome	tuberculin purified protein derivative	1	-3.93848	0.8	0.991616	Not available
Severe Acute Respiratory Syndrome	alcaftadine	1	-3.89848	0.8	0.991616	Not available
Severe Acute Respiratory Syndrome	triprolidine	1	-3.8157	0.8	0.991616	1
Severe Acute Respiratory Syndrome	ofatumumab	1	-3.80085	0.8	0.991616	Not available
Severe Acute Respiratory Syndrome	salmon calcitonin	1	-3.67156	0.8	0.991616	Not available
Severe Acute Respiratory Syndrome	mepyramine	1	-3.64829	0.8	0.991616	1
Severe Acute Respiratory Syndrome	levocetirizine	1	-3.64829	0.8	0.991616	2
Severe Acute Respiratory Syndrome	dupilumab	1	-3.62669	0.8	0.991616	Not available
Severe Acute Respiratory Syndrome	clofedanol	1	-3.5124	0.8	0.991616	Not available
Severe Acute Respiratory Syndrome	methyl aminolevulinate	1	-3.35165	0.8	0.991616	Not available
Severe Acute Respiratory Syndrome	azatadine	1	-3.29878	0.8	0.991616	Not available
Severe Acute Respiratory Syndrome	chlorcyclizine	1	-3.29878	0.8	0.991616	Not available
Severe Acute Respiratory Syndrome	tocilizumab	1	-3.21579	0.8	0.991616	Not available
Severe Acute Respiratory Syndrome	edoxaban	1	-3.17202	0.8	0.991616	Not available
Severe Acute Respiratory Syndrome	sitagliptin	1	-3.16386	0.8	0.991616	1
Severe Acute Respiratory Syndrome	anisindione	1	-3.14643	0.8	0.991616	Not available
Severe Acute Respiratory Syndrome	carbinoxamine	1	-3.10272	0.8	0.991616	1
Severe Acute Respiratory Syndrome	fexofenadine	1	-3.10272	0.8	0.991616	2
Severe Acute Respiratory Syndrome	ocrelizumab	1	-3.04503	0.8	0.991616	Not available
Severe Acute Respiratory Syndrome	cetirizine	1	-3.03138	0.8	0.991616	1
Severe Acute Respiratory Syndrome	apixaban	1	-3.01236	0.8	0.991616	Not available
Severe Acute Respiratory Syndrome	rituximab	1	-3.01236	0.8	0.991616	Not available
Severe Acute Respiratory Syndrome	dexbrompheniramine	1	-3.00729	0.8	0.991616	1
Severe Acute Respiratory Syndrome	albutrepenonacog alfa	1	-2.99204	0.8	0.991616	Not available
Severe Acute Respiratory Syndrome	bromodiphenhydramine	1	-2.87907	0.8	0.991616	Not available
Severe Acute Respiratory Syndrome	clemastine	1	-2.85228	0.8	0.991616	2
Severe Acute Respiratory Syndrome	acrivastine	1	-2.85228	0.8	0.991616	Not available
Severe Acute Respiratory Syndrome	alpha-1-proteinase inhibitor	1	-2.83019	0.8	0.991616	Not available
Severe Acute Respiratory Syndrome	phenindione	1	-2.83019	0.8	0.991616	Not available
Severe Acute Respiratory Syndrome	desloratadine	1	-2.73305	0.8	0.991616	2
Severe Acute Respiratory Syndrome	linagliptin	1	-2.7	0.8	0.991616	Not available
Severe Acute Respiratory Syndrome	papain	1	-2.69444	0.8	0.991616	Not available
Severe Acute Respiratory Syndrome	guselkumab	1	-2.47456	0.8	0.991616	Not available
Severe Acute Respiratory Syndrome	phenindamine	1	-2.41272	0.8	0.991616	Not available
Severe Acute Respiratory Syndrome	alimemazine	1	-2.37987	0.8	0.991616	1
Severe Acute Respiratory Syndrome	dexchlorpheniramine maleate	1	-2.34521	0.8	0.991616	Not available
Severe Acute Respiratory Syndrome	methdilazine	1	-2.3251	0.8	0.991616	Not available
Severe Acute Respiratory Syndrome	bilastine	1	-2.30958	0.8	0.991616	Not available
Severe Acute Respiratory Syndrome	maraviroc	1	-2.2798	0.8	0.991616	1
Severe Acute Respiratory Syndrome	gadopentetic acid	1	-2.05439	0.8	0.991616	Not available
Severe Acute Respiratory Syndrome	hydroxyurea	1	-2.01464	0.8	0.991616	Not available
Severe Acute Respiratory Syndrome	cobimetinib	1	-1.98997	0.8	0.991616	Not available
Severe Acute Respiratory Syndrome	vinorelbine	1	-1.77059	0.8	0.991616	2
Severe Acute Respiratory Syndrome	thrombin	1.1	-8.8376	0.78	0.988511	Not available
Severe Acute Respiratory Syndrome	thrombin alfa	1.125	-8.81697	0.775	0.987572	Not available
Severe Acute Respiratory Syndrome	human thrombin	1.125	-8.22089	0.775	0.987572	Not available
Severe Acute Respiratory Syndrome	levamlodipine	1.25	-3.45698	0.75	0.981612	Not available
Severe Acute Respiratory Syndrome	baricitinib	1.25	-2.5097	0.75	0.981612	Not available
Severe Acute Respiratory Syndrome	tofacitinib	1.25	-2.38034	0.75	0.981612	1
Severe Acute Respiratory Syndrome	minocycline	1.28571	-5.80913	0.742857	0.979445	Not available
Severe Acute Respiratory Syndrome	urokinase	1.3	-6.33587	0.74	0.978509	Not available
Severe Acute Respiratory Syndrome	menadione	1.30769	-7.33126	0.738462	0.977989	1
Severe Acute Respiratory Syndrome	human c1-esterase inhibitor	1.33333	-5.87533	0.733333	0.976162	Not available
Severe Acute Respiratory Syndrome	conestat alfa	1.33333	-5.15035	0.733333	0.976162	Not available
Severe Acute Respiratory Syndrome	l-glutamine	1.33333	-4.42331	0.733333	0.976162	Not available
Severe Acute Respiratory Syndrome	ginseng	1.33333	-3.43164	0.733333	0.976162	Not available
Severe Acute Respiratory Syndrome	ibalizumab	1.33333	-2.60713	0.733333	0.976162	Not available
Severe Acute Respiratory Syndrome	tinzaparin	1.33333	-2.60058	0.733333	0.976162	Not available
Severe Acute Respiratory Syndrome	pomalidomide	1.33333	-2.32777	0.733333	0.976162	Not available
Severe Acute Respiratory Syndrome	aminocaproic acid	1.33333	-2.2153	0.733333	0.976162	Not available
Severe Acute Respiratory Syndrome	clenbuterol	1.4	-2.83063	0.72	0.970694	Not available
Severe Acute Respiratory Syndrome	sarilumab	1.42857	-5.91395	0.714286	0.967994	Not available
Severe Acute Respiratory Syndrome	thalidomide	1.42857	-2.60025	0.714286	0.967994	1
Severe Acute Respiratory Syndrome	loratadine	1.5	-3.35165	0.7	0.960152	2
Severe Acute Respiratory Syndrome	gallium nitrate	1.5	-3.30755	0.7	0.960152	Not available
Severe Acute Respiratory Syndrome	diphenhydramine	1.5	-3.28528	0.7	0.960152	2
Severe Acute Respiratory Syndrome	dimetindene	1.5	-3.10629	0.7	0.960152	Not available
Severe Acute Respiratory Syndrome	chondroitin sulfate	1.5	-3.07531	0.7	0.960152	Not available
Severe Acute Respiratory Syndrome	rupatadine	1.5	-3.00729	0.7	0.960152	Not available
Severe Acute Respiratory Syndrome	benralizumab	1.5	-2.74186	0.7	0.960152	Not available
Severe Acute Respiratory Syndrome	mercaptopurine	1.5	-2.6777	0.7	0.960152	2
Severe Acute Respiratory Syndrome	bosentan	1.5	-2.51116	0.7	0.960152	Not available
Severe Acute Respiratory Syndrome	citalopram	1.5	-2.43805	0.7	0.960152	1
Severe Acute Respiratory Syndrome	macitentan	1.5	-2.43805	0.7	0.960152	Not available
Severe Acute Respiratory Syndrome	sapropterin	1.5	-2.43201	0.7	0.960152	Not available
Severe Acute Respiratory Syndrome	meclizine	1.5	-2.4	0.7	0.960152	Not available
Severe Acute Respiratory Syndrome	methylene blue	1.5	-2.33566	0.7	0.960152	Not available
Severe Acute Respiratory Syndrome	sitaxentan	1.5	-2.30958	0.7	0.960152	Not available
Severe Acute Respiratory Syndrome	porfimer sodium	1.5	-2.25027	0.7	0.960152	Not available
Severe Acute Respiratory Syndrome	gentamicin	1.5	-2.20212	0.7	0.960152	Not available
Severe Acute Respiratory Syndrome	trastuzumab deruxtecan	1.5	-2.15164	0.7	0.960152	Not available
Severe Acute Respiratory Syndrome	rutin	1.5	-2.14113	0.7	0.960152	2
Severe Acute Respiratory Syndrome	technetium tc-99m nofetumomab merpentan	1.5	-2.12719	0.7	0.960152	Not available
Severe Acute Respiratory Syndrome	clofarabine	1.5	-2.06647	0.7	0.960152	1
Severe Acute Respiratory Syndrome	filgrastim	1.5	-2.05754	0.7	0.960152	Not available
Severe Acute Respiratory Syndrome	mycophenolic acid	1.5	-2.00135	0.7	0.960152	Not available
Severe Acute Respiratory Syndrome	amrinone	1.5	-1.97973	0.7	0.960152	Not available
Severe Acute Respiratory Syndrome	cyclizine	1.5	-1.9756	0.7	0.960152	Not available
Severe Acute Respiratory Syndrome	mifamurtide	1.5	-1.8735	0.7	0.960152	Not available
Severe Acute Respiratory Syndrome	ambrisentan	1.5	-1.84708	0.7	0.960152	Not available
Severe Acute Respiratory Syndrome	etanercept	1.53846	-4.77783	0.692308	0.955196	Not available
Severe Acute Respiratory Syndrome	catumaxomab	1.57143	-3.24884	0.685714	0.950486	Not available
Severe Acute Respiratory Syndrome	efalizumab	1.6	-4.315	0.68	0.946028	Not available
Severe Acute Respiratory Syndrome	tositumomab	1.6	-4.22213	0.68	0.946028	Not available
Severe Acute Respiratory Syndrome	abciximab	1.61538	-3.88722	0.676923	0.943473	Not available
Severe Acute Respiratory Syndrome	gemtuzumab ozogamicin	1.63636	-4.40497	0.672727	0.939806	Not available
Severe Acute Respiratory Syndrome	ibritumomab tiuxetan	1.63636	-3.84694	0.672727	0.939806	Not available
Severe Acute Respiratory Syndrome	natalizumab	1.63636	-2.74819	0.672727	0.939806	Not available
Severe Acute Respiratory Syndrome	insulin pork	1.66667	-3.56895	0.666667	0.934114	Not available
Severe Acute Respiratory Syndrome	palivizumab	1.66667	-2.85314	0.666667	0.934114	Not available
Severe Acute Respiratory Syndrome	trastuzumab	1.66667	-2.28854	0.666667	0.934114	Not available
Severe Acute Respiratory Syndrome	5-o-phosphono-alpha-d-ribofuranosyl diphosphate	1.66667	-2.04266	0.666667	0.934114	Not available
Severe Acute Respiratory Syndrome	cefazolin	1.66667	-1.99131	0.666667	0.934114	1
Severe Acute Respiratory Syndrome	mycophenolate mofetil	1.66667	-1.95315	0.666667	0.934114	Not available
Severe Acute Respiratory Syndrome	gemcitabine	1.66667	-1.89705	0.666667	0.934114	1
Severe Acute Respiratory Syndrome	alemtuzumab	1.7	-3.89549	0.66	0.927278	Not available
Severe Acute Respiratory Syndrome	bevacizumab	1.7	-3.5578	0.66	0.927278	Not available
Severe Acute Respiratory Syndrome	alefacept	1.7	-3.19521	0.66	0.927278	Not available
Severe Acute Respiratory Syndrome	human immunoglobulin g	1.7	-2.92764	0.66	0.927278	Not available
Severe Acute Respiratory Syndrome	flavin mononucleotide	1.7	-2.87928	0.66	0.927278	Not available
Severe Acute Respiratory Syndrome	muromonab	1.71429	-3.01781	0.657143	0.924152	Not available
Severe Acute Respiratory Syndrome	cetuximab	1.72727	-2.6116	0.654545	0.921204	Not available
Severe Acute Respiratory Syndrome	copper	1.73529	-4.50174	0.652941	0.919332	Not available
Severe Acute Respiratory Syndrome	basiliximab	1.75	-2.69444	0.65	0.915793	Not available
Severe Acute Respiratory Syndrome	chlorpheniramine	1.75	-2.22281	0.65	0.915793	Not available
Severe Acute Respiratory Syndrome	miglitol	1.75	-2.0829	0.65	0.915793	2
Severe Acute Respiratory Syndrome	pramlintide	1.75	-1.72715	0.65	0.915793	Not available
Severe Acute Respiratory Syndrome	5cocktail	1.83333	-1.79779	0.633333	0.89296	Not available
Severe Acute Respiratory Syndrome	halazepam	2.06667	-1.66205	0.586667	0.79881	Not available
Severe Acute Respiratory Syndrome	turoctocog alfa	0.666667	-8.60133	0.866667	0.670764	Not available
Severe Acute Respiratory Syndrome	turoctocog alfa pegol	0.666667	-6.75282	0.866667	0.670764	Not available
Severe Acute Respiratory Syndrome	lyme disease vaccine (recombinant ospa)	1	-9.90007	0.8	0.511242	Not available
Severe Acute Respiratory Syndrome	vorapaxar	1	-9.90007	0.8	0.511242	Not available
Severe Acute Respiratory Syndrome	kappadione	1	-9.42552	0.8	0.511242	Not available
Severe Acute Respiratory Syndrome	coagulation factor ix (recombinant)	1	-8.65111	0.8	0.511242	Not available
Severe Acute Respiratory Syndrome	coagulation factor ix human	1	-8.64802	0.8	0.511242	Not available
Severe Acute Respiratory Syndrome	prothrombin	1	-6.46695	0.8	0.511242	Not available
Severe Acute Respiratory Syndrome	sulodexide	1	-6.11427	0.8	0.511242	Not available
Severe Acute Respiratory Syndrome	olmesartan	1	-5.65772	0.8	0.511242	2
Severe Acute Respiratory Syndrome	bemiparin	1	-5.53013	0.8	0.511242	Not available
Severe Acute Respiratory Syndrome	danaparoid	1	-4.97514	0.8	0.511242	Not available
Severe Acute Respiratory Syndrome	angiotensin ii	1	-4.90008	0.8	0.511242	Not available
Severe Acute Respiratory Syndrome	reteplase	1	-4.89085	0.8	0.511242	Not available
Severe Acute Respiratory Syndrome	betrixaban	1	-4.87429	0.8	0.511242	Not available
Severe Acute Respiratory Syndrome	anistreplase	1	-4.73973	0.8	0.511242	Not available
Severe Acute Respiratory Syndrome	imiquimod	1	-4.69547	0.8	0.511242	Not available
Severe Acute Respiratory Syndrome	hydroxychloroquine	1	-4.62756	0.8	0.511242	Not available
Severe Acute Respiratory Syndrome	lisinopril	1	-4.4062	0.8	0.511242	Not available
Severe Acute Respiratory Syndrome	alteplase	1	-4.36213	0.8	0.511242	Not available
Severe Acute Respiratory Syndrome	eprosartan	1	-4.35577	0.8	0.511242	1
Severe Acute Respiratory Syndrome	losartan	1	-4.35577	0.8	0.511242	1
Severe Acute Respiratory Syndrome	tolcapone	1	-4.35577	0.8	0.511242	1
Severe Acute Respiratory Syndrome	valsartan	1	-4.33706	0.8	0.511242	2
Severe Acute Respiratory Syndrome	antihemophilic factor human	1	-4.32175	0.8	0.511242	Not available
Severe Acute Respiratory Syndrome	ancrod	1	-3.93848	0.8	0.511242	Not available
Severe Acute Respiratory Syndrome	candesartan cilexetil	1	-3.93848	0.8	0.511242	Not available
Severe Acute Respiratory Syndrome	ardeparin	1	-3.91448	0.8	0.511242	Not available
Severe Acute Respiratory Syndrome	azilsartan medoxomil	1	-3.62669	0.8	0.511242	Not available
Severe Acute Respiratory Syndrome	antithrombin iii human	1	-3.59717	0.8	0.511242	Not available
Severe Acute Respiratory Syndrome	emicizumab	1	-3.56423	0.8	0.511242	Not available
Severe Acute Respiratory Syndrome	ruxolitinib	1	-3.39954	0.8	0.511242	2
Severe Acute Respiratory Syndrome	propylene glycol	1	-3.38375	0.8	0.511242	Not available
Severe Acute Respiratory Syndrome	opicapone	1	-3.37417	0.8	0.511242	Not available
Severe Acute Respiratory Syndrome	phenprocoumon	1	-3.37417	0.8	0.511242	Not available
Severe Acute Respiratory Syndrome	mogamulizumab	1	-2.98496	0.8	0.511242	Not available
Severe Acute Respiratory Syndrome	tiludronic acid	1	-2.75581	0.8	0.511242	Not available
Severe Acute Respiratory Syndrome	didanosine	1	-2.69444	0.8	0.511242	1
Severe Acute Respiratory Syndrome	streptokinase	1	-2.59729	0.8	0.511242	Not available
Severe Acute Respiratory Syndrome	entacapone	1	-2.59333	0.8	0.511242	2
Severe Acute Respiratory Syndrome	chromic chloride	1	-2.46606	0.8	0.511242	Not available
Severe Acute Respiratory Syndrome	plerixafor	1	-2.46606	0.8	0.511242	Not available
Severe Acute Respiratory Syndrome	acenocoumarol	1	-2.12368	0.8	0.511242	Not available
Severe Acute Respiratory Syndrome	framycetin	1	-2.12368	0.8	0.511242	Not available
Severe Acute Respiratory Syndrome	ferric cation	1	-2.05754	0.8	0.511242	Not available
Severe Acute Respiratory Syndrome	carboxin	1	-2.05439	0.8	0.511242	Not available
Severe Acute Respiratory Syndrome	upadacitinib	1	-1.98997	0.8	0.511242	Not available
Severe Acute Respiratory Syndrome	idelalisib	1	-1.95412	0.8	0.511242	Not available
Severe Acute Respiratory Syndrome	tetraferric tricitrate decahydrate	1	-1.92984	0.8	0.511242	Not available
Severe Acute Respiratory Syndrome	foreskin keratinocyte (neonatal)	1.18182	-5.88923	0.763636	0.421003	Not available
Severe Acute Respiratory Syndrome	foreskin fibroblast (neonatal)	1.2	-5.22284	0.76	0.412165	Not available
Severe Acute Respiratory Syndrome	tenecteplase	1.27273	-5.13114	0.745455	0.377429	Not available
Severe Acute Respiratory Syndrome	nonacog beta pegol	1.33333	-5.91794	0.733333	0.349397	Not available
Severe Acute Respiratory Syndrome	coagulation factor vii human	1.33333	-3.945	0.733333	0.349397	Not available
Severe Acute Respiratory Syndrome	fedratinib	1.33333	-2.6777	0.733333	0.349397	Not available
Severe Acute Respiratory Syndrome	lovastatin	1.33333	-2.37924	0.733333	0.349397	2
Severe Acute Respiratory Syndrome	chloroquine	1.33333	-2.27587	0.733333	0.349397	1
Severe Acute Respiratory Syndrome	simvastatin	1.33333	-2.19103	0.733333	0.349397	2
Severe Acute Respiratory Syndrome	moroctocog alfa	1.36364	-5.1799	0.727273	0.335749	Not available
Severe Acute Respiratory Syndrome	antihemophilic factor, human recombinant	1.36364	-5.01011	0.727273	0.335749	Not available
Severe Acute Respiratory Syndrome	lonoctocog alfa	1.36364	-4.83914	0.727273	0.335749	Not available
Severe Acute Respiratory Syndrome	pitavastatin	1.5	-3.89848	0.7	0.277876	2
Severe Acute Respiratory Syndrome	nylidrin	1.5	-3.52979	0.7	0.277876	Not available
Severe Acute Respiratory Syndrome	diphenylpyraline	1.5	-3.2165	0.7	0.277876	Not available
Severe Acute Respiratory Syndrome	phylloquinone	1.5	-2.69538	0.7	0.277876	1
Severe Acute Respiratory Syndrome	parecoxib	1.5	-2.579	0.7	0.277876	1
Severe Acute Respiratory Syndrome	rosuvastatin	1.5	-2.44077	0.7	0.277876	2
Severe Acute Respiratory Syndrome	amsacrine	1.5	-2.38804	0.7	0.277876	1
Severe Acute Respiratory Syndrome	riboflavin	1.5	-2.34718	0.7	0.277876	1
Severe Acute Respiratory Syndrome	mecasermin	1.5	-2.30743	0.7	0.277876	Not available
Severe Acute Respiratory Syndrome	vonicog alfa	1.5	-2.28367	0.7	0.277876	Not available
Severe Acute Respiratory Syndrome	duvelisib	1.5	-2.05754	0.7	0.277876	Not available
Severe Acute Respiratory Syndrome	masoprocol	1.5	-2.05439	0.7	0.277876	Not available
Severe Acute Respiratory Syndrome	nimesulide	1.5	-1.77989	0.7	0.277876	1
Severe Acute Respiratory Syndrome	sucralfate	1.6	-2.17931	0.68	0.239573	Not available
Severe Acute Respiratory Syndrome	flunarizine	1.6	-1.87646	0.68	0.239573	1
Severe Acute Respiratory Syndrome	ketoprofen	1.66667	-2.21944	0.666667	0.216131	2
Severe Acute Respiratory Syndrome	nialamide	1.66667	-1.8448	0.666667	0.216131	1
Severe Acute Respiratory Syndrome	sulfasalazine	1.7	-1.98808	0.66	0.20505	2
Severe Acute Respiratory Syndrome	heparin	1.75	-2.60752	0.65	0.18923	Not available
Severe Acute Respiratory Syndrome	amlexanox	1.75	-2.02096	0.65	0.18923	2
Severe Acute Respiratory Syndrome	isopropyl alcohol	1.78571	-2.02717	0.642857	0.178514	Not available
Severe Acute Respiratory Syndrome	miconazole	1.83333	-2.24695	0.633333	0.164972	Not available
Severe Acute Respiratory Syndrome	coagulation factor viia recombinant human	1.83333	-1.74979	0.633333	0.164972	Not available
Severe Acute Respiratory Syndrome	cysteine	1.84615	-1.73925	0.630769	0.16147	Not available
Severe Acute Respiratory Syndrome	zinc chloride	1.85217	-2.59811	0.629565	0.159847	Not available
Severe Acute Respiratory Syndrome	zinc	1.85217	-2.58567	0.629565	0.159847	Not available
Severe Acute Respiratory Syndrome	zinc acetate	1.85217	-2.28147	0.629565	0.159847	Not available
Severe Acute Respiratory Syndrome	ademetionine	1.875	-1.72913	0.625	0.15381	Not available

## Sheet: SARS-CoV-2
disease	drug	proximity	z-score proximity	similarity	adjusted_similarity	GSEA score
COVID-19	noscapine	0	-6.01011	1	0.999652	Not available
COVID-19	azacitidine	0	-5.28055	1	0.999652	1
COVID-19	anisindione	0	-3.29347	1	0.999652	Not available
COVID-19	flucytosine	0	-2.73305	1	0.999652	1
COVID-19	tolcapone	0	-2.60173	1	0.999652	1
COVID-19	opicapone	0	-2.54959	1	0.999652	Not available
COVID-19	decitabine	0	-2.42922	1	0.999652	1
COVID-19	entacapone	0	-2.42882	1	0.999652	1
COVID-19	nelarabine	0	-2.3416	1	0.999652	Not available
COVID-19	phylloquinone	0.5	-3.9548	0.9	0.998292	Not available
COVID-19	mycophenolic acid	0.5	-2.66528	0.9	0.998292	Not available
COVID-19	dacarbazine	0.5	-1.90379	0.9	0.998292	Not available
COVID-19	tiludronic acid	0.5	-1.87519	0.9	0.998292	Not available
COVID-19	aminocaproic acid	0.666667	-2.74186	0.866667	0.997099	Not available
COVID-19	kappadione	0.857143	-3.18603	0.828571	0.994691	Not available
COVID-19	riboflavin	1	-3.16603	0.8	0.991657	1
COVID-19	bromodiphenhydramine	1	-2.83019	0.8	0.991657	Not available
COVID-19	sapropterin	1	-2.71731	0.8	0.991657	Not available
COVID-19	amrinone	1	-2.57909	0.8	0.991657	Not available
COVID-19	methdilazine	1	-2.36854	0.8	0.991657	Not available
COVID-19	oseltamivir	1	-2.34963	0.8	0.991657	Not available
COVID-19	coccidioides immitis spherule	1	-2.30629	0.8	0.991657	Not available
COVID-19	threonine	1	-2.26466	0.8	0.991657	Not available
COVID-19	hydroxyzine	1	-2.21233	0.8	0.991657	Not available
COVID-19	triprolidine	1	-2.20212	0.8	0.991657	1
COVID-19	phenindamine	1	-2.20212	0.8	0.991657	Not available
COVID-19	pentazocine	1	-2.12904	0.8	0.991657	Not available
COVID-19	bepotastine	1	-2.12703	0.8	0.991657	Not available
COVID-19	dexchlorpheniramine maleate	1	-2.12703	0.8	0.991657	Not available
COVID-19	corticorelin ovine triflutate	1	-2.12368	0.8	0.991657	Not available
COVID-19	fexofenadine	1	-2.00135	0.8	0.991657	1
COVID-19	bilastine	1	-1.99294	0.8	0.991657	Not available
COVID-19	quinapril	1	-1.98997	0.8	0.991657	1
COVID-19	antazoline	1	-1.9406	0.8	0.991657	Not available
COVID-19	clofedanol	1	-1.9406	0.8	0.991657	Not available
COVID-19	turoctocog alfa pegol	1	-1.93883	0.8	0.991657	Not available
COVID-19	cetirizine	1	-1.93265	0.8	0.991657	1
COVID-19	chlorcyclizine	1	-1.89561	0.8	0.991657	Not available
COVID-19	enalapril	1	-1.87617	0.8	0.991657	1
COVID-19	mepyramine	1	-1.82308	0.8	0.991657	1
COVID-19	azatadine	1	-1.82308	0.8	0.991657	Not available
COVID-19	rescinnamine	1	-1.82054	0.8	0.991657	Not available
COVID-19	turoctocog alfa	1	-1.799	0.8	0.991657	Not available
COVID-19	antihemophilic factor human	1	-1.78661	0.8	0.991657	Not available
COVID-19	spirapril	1	-1.77059	0.8	0.991657	Not available
COVID-19	dexbrompheniramine	1	-1.7426	0.8	0.991657	1
COVID-19	alcaftadine	1	-1.73227	0.8	0.991657	Not available
COVID-19	acrivastine	1	-1.7257	0.8	0.991657	Not available
COVID-19	zofenopril	1	-1.7257	0.8	0.991657	Not available
COVID-19	alimemazine	1	-1.69706	0.8	0.991657	Not available
COVID-19	alverine	1	-1.68715	0.8	0.991657	Not available
COVID-19	desloratadine	1	-1.68084	0.8	0.991657	Not available
COVID-19	menadione	1.15385	-3.07598	0.769231	0.986452	Not available
COVID-19	asparagine	1.16667	-2.29424	0.766667	0.985896	Not available
COVID-19	nialamide	1.33333	-1.80702	0.733333	0.976251	Not available
COVID-19	flavin adenine dinucleotide	1.34615	-3.21377	0.730769	0.975286	Not available
COVID-19	camphor	1.5	-1.8118	0.7	0.960277	Not available
COVID-19	migalastat	0	-2.77147	1	0.884602	Not available
COVID-19	bacitracin	0.5	-2.71592	0.9	0.738222	Not available
COVID-19	romidepsin	0.6	-2.59294	0.88	0.69778	Not available
COVID-19	avanafil	1	-4.40952	0.8	0.509186	Not available
COVID-19	isoniazid	1	-4.15875	0.8	0.509186	Not available
COVID-19	ixekizumab	1	-4.06226	0.8	0.509186	Not available
COVID-19	tadalafil	1	-3.92536	0.8	0.509186	1
COVID-19	secukinumab	1	-3.62669	0.8	0.509186	Not available
COVID-19	telotristat ethyl	1	-3.62669	0.8	0.509186	Not available
COVID-19	udenafil	1	-3.38375	0.8	0.509186	Not available
COVID-19	papaverine	1	-3.14002	0.8	0.509186	1
COVID-19	roflumilast	1	-3.01778	0.8	0.509186	Not available
COVID-19	crisaborole	1	-2.74242	0.8	0.509186	Not available
COVID-19	tafluprost	1	-2.69444	0.8	0.509186	Not available
COVID-19	travoprost	1	-2.59333	0.8	0.509186	Not available
COVID-19	propylhexedrine	1	-2.28367	0.8	0.509186	Not available
COVID-19	latanoprostene bunod	1	-2.22852	0.8	0.509186	Not available
COVID-19	astemizole	1	-2.01507	0.8	0.509186	Not available
COVID-19	estradiol	1	-2.01246	0.8	0.509186	1
COVID-19	sulfinpyrazone	1	-1.99651	0.8	0.509186	Not available
COVID-19	streptozocin	1	-1.94809	0.8	0.509186	Not available
COVID-19	doxapram	1	-1.9412	0.8	0.509186	1
COVID-19	latanoprost	1	-1.93265	0.8	0.509186	1
COVID-19	deserpidine	1	-1.85664	0.8	0.509186	Not available
COVID-19	amifampridine	1	-1.82054	0.8	0.509186	Not available
COVID-19	estradiol benzoate	1	-1.80256	0.8	0.509186	Not available
COVID-19	teriparatide	1	-1.77059	0.8	0.509186	Not available
COVID-19	drotaverine	1	-1.71283	0.8	0.509186	Not available
COVID-19	piperazine	1	-1.69706	0.8	0.509186	Not available
COVID-19	coagulation factor ix (recombinant)	1.14286	-1.78966	0.771429	0.438078	Not available
COVID-19	phenylalanine	1.28571	-2.06774	0.742857	0.369426	Not available
COVID-19	dipyridamole	1.33333	-2.41215	0.733333	0.347529	1
COVID-19	diacerein	1.33333	-1.98709	0.733333	0.347529	Not available
COVID-19	nifedipine	1.33333	-1.92607	0.733333	0.347529	1
COVID-19	glimepiride	1.33333	-1.83913	0.733333	0.347529	1
COVID-19	lopinavir	1.33333	-1.71117	0.733333	0.347529	1
COVID-19	iloprost	1.375	-1.66138	0.725	0.32888	Not available
COVID-19	caffeine	1.5	-2.69762	0.7	0.276227	1
COVID-19	dyphylline	1.5	-1.70526	0.7	0.276227	Not available
COVID-19	isradipine	1.57143	-1.88786	0.685714	0.248597	Not available
COVID-19	scopolamine	1.625	-1.64577	0.675	0.229126	1

## Sheet: VennDiagram_SARS_COVID-19
COVID-19 specific drugs	SARS-specific drugs	common drugs
alverine	5-o-phosphono-alpha-d-ribofuranosyl diphosphate	acrivastine
amifampridine	5cocktail	alcaftadine
asparagine	abciximab	alimemazine
astemizole	acenocoumarol	aminocaproic acid
avanafil	adalimumab	amrinone
azacitidine	ademetionine	anisindione
bacitracin	albutrepenonacog alfa	antazoline
caffeine	alefacept	antihemophilic factor human
camphor	alemtuzumab	azatadine
corticorelin ovine triflutate	alogliptin	bepotastine
crisaborole	alpha-1-proteinase inhibitor	bilastine
dacarbazine	alteplase	bromodiphenhydramine
decitabine	ambrisentan	cetirizine
deserpidine	amlexanox	chlorcyclizine
diacerein	amsacrine	clofedanol
dipyridamole	anakinra	coagulation factor ix (recombinant)
doxapram	ancrod	coccidioides immitis spherule
drotaverine	angiotensin ii	desloratadine
dyphylline	anistreplase	dexbrompheniramine
estradiol	anti-inhibitor coagulant complex	dexchlorpheniramine maleate
estradiol benzoate	antihemophilic factor, human recombinant	enalapril
flavin adenine dinucleotide	antithrombin alfa	entacapone
flucytosine	antithrombin iii human	fexofenadine
glimepiride	apixaban	hydroxyzine
iloprost	ardeparin	kappadione
isoniazid	argatroban	menadione
isradipine	azilsartan medoxomil	mepyramine
ixekizumab	baricitinib	methdilazine
latanoprost	basiliximab	mycophenolic acid
latanoprostene bunod	bemiparin	nialamide
lopinavir	benazepril	opicapone
migalastat	benralizumab	phenindamine
nelarabine	betrixaban	phylloquinone
nifedipine	bevacizumab	quinapril
noscapine	binimetinib	rescinnamine
oseltamivir	bivalirudin	riboflavin
papaverine	bosentan	sapropterin
pentazocine	calcium chloride	spirapril
phenylalanine	canakinumab	tiludronic acid
piperazine	candesartan cilexetil	tolcapone
propylhexedrine	captopril	triprolidine
roflumilast	carbinoxamine	turoctocog alfa
romidepsin	carboxin	turoctocog alfa pegol
scopolamine	catumaxomab	zofenopril
secukinumab	cefazolin
streptozocin	certolizumab pegol
sulfinpyrazone	cetuximab
tadalafil	chloramphenicol
tafluprost	chloroquine
telotristat ethyl	chlorpheniramine
teriparatide	chondroitin sulfate
threonine	chromic chloride
travoprost	cilazapril
udenafil	citalopram
	clemastine
	clenbuterol
	clofarabine
	coagulation factor ix human
	coagulation factor vii human
	coagulation factor viia recombinant human
	cobimetinib
	conestat alfa
	copper
	cupric chloride
	cyclizine
	cysteine
	dabigatran etexilate
	damoctocog alfa pegol
	danaparoid
	didanosine
	dimenhydrinate
	dimetindene
	diphenhydramine
	diphenylpyraline
	drotrecogin alfa
	dupilumab
	duvelisib
	edoxaban
	efalizumab
	emapalumab
	emedastine
	emicizumab
	enalaprilat
	enoxaparin
	eprosartan
	etanercept
	fedratinib
	ferric cation
	filgrastim
	flavin mononucleotide
	flunarizine
	fondaparinux
	foreskin fibroblast (neonatal)
	foreskin keratinocyte (neonatal)
	fosinopril
	framycetin
	gadopentetic acid
	gallium nitrate
	gemcitabine
	gemtuzumab ozogamicin
	gentamicin
	ginseng
	glatiramer
	glucosamine
	golimumab
	guselkumab
	halazepam
	heparin
	human c1-esterase inhibitor
	human immunoglobulin g
	human thrombin
	hydroxychloroquine
	hydroxyurea
	ibalizumab
	ibritumomab tiuxetan
	idelalisib
	imiquimod
	infliximab
	insulin pork
	interferon alfa-2a, recombinant
	interferon alfa-2b
	interferon alfa-n1
	interferon alfa-n3
	interferon alfacon-1
	interferon beta-1a
	interferon beta-1b
	interferon gamma-1b
	isopropyl alcohol
	ketoprofen
	ketotifen
	keyhole limpet hemocyanin
	l-glutamine
	lepirudin
	levamlodipine
	levocetirizine
	lifitegrast
	linagliptin
	lisinopril
	lonoctocog alfa
	loratadine
	losartan
	lovastatin
	lyme disease vaccine (recombinant ospa)
	macitentan
	maraviroc
	masoprocol
	mecasermin
	meclizine
	mercaptopurine
	methyl aminolevulinate
	methylene blue
	miconazole
	mifamurtide
	miglitol
	minocycline
	moexipril
	mogamulizumab
	moroctocog alfa
	muromonab
	mycophenolate mofetil
	natalizumab
	nimesulide
	nonacog beta pegol
	nylidrin
	obinutuzumab
	ocrelizumab
	ofatumumab
	olmesartan
	olsalazine
	palivizumab
	papain
	parecoxib
	peginterferon alfa-2a
	peginterferon alfa-2b
	perindopril
	phenindione
	phenprocoumon
	pitavastatin
	plerixafor
	pomalidomide
	porfimer sodium
	pramlintide
	proflavine
	propylene glycol
	protamine sulfate
	protein s human
	prothrombin
	ramipril
	reteplase
	rilonacept
	risankizumab
	rituximab
	rivaroxaban
	rosuvastatin
	rupatadine
	rutin
	ruxolitinib
	salmon calcitonin
	sarilumab
	saxagliptin
	siltuximab
	simvastatin
	sitagliptin
	sitaxentan
	sodium tetradecyl sulfate
	streptokinase
	sucralfate
	sulfasalazine
	sulodexide
	technetium tc-99m nofetumomab merpentan
	tenecteplase
	tetraferric tricitrate decahydrate
	thalidomide
	thrombin
	thrombin alfa
	thrombomodulin alfa
	tildrakizumab
	tinzaparin
	tocilizumab
	tofacitinib
	tositumomab
	trandolapril
	trastuzumab
	trastuzumab deruxtecan
	tripelennamine
	tuberculin purified protein derivative
	upadacitinib
	urokinase
	ustekinumab
	valsartan
	vildagliptin
	vinorelbine
	vonicog alfa
	vorapaxar
	ximelagatran
	zinc
	zinc acetate
	zinc chloride
