# Supplementary material for: SAveRUNNER: A network-based algorithm for drug repurposing and its application to COVID-19
Source: PLoS Comput Biol. 2021 Feb 5;17(2):e1008686. doi: 10.1371/journal.pcbi.1008686 (PMC7891752; doi:10.1371/journal.pcbi.1008686)
Supplement: S3 Table — These values are plotted as bar graphs in Fig 6. (XLSX) [file pcbi.1008686.s003.xlsx]

## Sheet: separation
SARS-CoV				SARS-CoV-2					separation < 0
	separation	p-value			separation	p-value			separation > 0
Influenza	-0.269048	5.76225e-06		Cardiomyopathies	0.144541	4.07124e-13
RDS	-0.165	0.0071292		Arrhythmia	0.152856	1.7598e-11			p-value < 0.05
Malaria	0.0206139	0.0332258		HIV	0.160846	0.0016972
Cardiomyopathies	0.207396	0.166184		HeartArrest	0.163483	6.90807e-07
HeartArrest	0.271007	7.65256e-07		RheumatoidArthritis	0.214048	6.22028e-24
Arrhythmia	0.330447	2.1589e-07		MultipleSclerosis	0.218694	4.54918e-18
RheumatoidArthritis	0.412157	0.000398745		Atherosclerosis	0.241643	1.54222e-25
Ebola	0.433333	6.80567e-07		Hypertension	0.248232	5.72806e-14
MultipleSclerosis	0.473784	5.35662e-09		Malaria	0.249081	8.05569e-20
Atherosclerosis	0.495483	6.01632e-09		DiabetesMellitus	0.319394	2.25494e-11
HIV	0.52328	1.16922e-09		RDS	0.329642	2.2967e-08
Hypertension	0.584241	3.85927e-18		Ebola	0.346981	0.0135106
DiabetesMellitus	0.680923	3.9456e-13		SARS	0.400636	3.55349e-07
				Influenza	0.403056	4.84713e-18
